# Supplementary material for: Biochemical, Structural Analysis, and Docking Studies of Spiropyrazoline Derivatives
Source: Int J Mol Sci. 2022 May 27;23(11):6061. doi: 10.3390/ijms23116061 (PMC9181777; doi:10.3390/ijms23116061)
Supplement: Supplementary file 1 [file ijms-23-06061-s001.zip]

Archive with 1 entries (1 files):
- ijms-1724001-supplementary.pdf
